# Supplementary material for: Rapid Analysis of Caffeine, Protein and Trigonelline in Ugandan Arabica Coffee Using NIRS and Machine Learning Algorithms
Source: Plants (Basel). 2026 Jul 9;15(14):2117. doi: 10.3390/plants15142117 (PMC13416277; doi:10.3390/plants15142117)
Supplement: Supplementary file 1 [file plants-15-02117-s001.zip]

Archive with 4 entries (4 files):
- Supplementary Table S1.csv
- Supplementary Table S3.pdf
- Supplimentary Table S2.pdf
- Supplimentatry Figure S1.HPLC Chromatograms.pdf
