# Supplementary material for: Rapid Analysis of Caffeine, Protein and Trigonelline in Ugandan Arabica Coffee Using NIRS and Machine Learning Algorithms
Source: Plants (Basel). 2026 Jul 9;15(14):2117. doi: 10.3390/plants15142117 (PMC13416277; doi:10.3390/plants15142117)
Supplement: Supplementary file 1 [file plants-15-02117-s001.zip › Supplementary Table S1.csv]

Supplimentary Table S1. Summary statistics of the models across 10 iterations
Analyte	Model	N	Mean	SD	SE	Median	Min	Q1	Q3	Max	IQR	CV
Caffeine	PLS	10	0.85482	0.054899836	0.024551953	0.864	0.7698	0.838	0.892	0.9103	0.054	6.422385539
Caffeine	RF	10	0.834977068	0.03539178	0.015827685	0.857085227	0.790290949	0.802886191	0.861798043	0.862824929	0.058911852	4.23865294
Caffeine	SVM	10	0.89414	0.050784624	0.022711574	0.8874	0.8454	0.8514	0.9183	0.9682	0.0669	5.679717232
Protein	PLS	10	0.974285086	0.012269708	0.00548718	0.969995198	0.963810562	0.964485528	0.980388945	0.992745197	0.015903417	1.259354989
Protein	RF	10	0.960824901	0.015645776	0.006997004	0.970497866	0.937327021	0.952133749	0.970596013	0.973569855	0.018462264	1.628369118
Protein	SVM	10	0.971055798	0.013369662	0.005979094	0.971932187	0.953806843	0.962060773	0.981091098	0.98638809	0.019030325	1.37681703
Trigonelline	PLS	10	0.991692117	0.004761625	0.002129463	0.993773844	0.986239627	0.986938063	0.995039797	0.996469256	0.008101734	0.480151521
Trigonelline	RF	10	0.983740351	0.014110469	0.006310394	0.989565171	0.958993161	0.986230495	0.98985176	0.994061169	0.003621265	1.434369259
Trigonelline	SVM	10	0.988262755	0.004330265	0.001936553	0.990652724	0.981690773	0.98604808	0.990853525	0.992068671	0.004805445	0.438169374
PLS = Partial Least Squares, RF = Random Forest, SVM = Support Vector Machine, SD = Standard Deviation, SE = Standard Error, Min = Minimum,
Q1 = First Quartile, Q3 = Third quartile, IQR = Interquartile range, CV = Coefficient of Variation
